# Supplementary material for: Control Efficacy of Annual Community-Wide Treatment against Schistosoma japonicum in China: A Meta-Analysis
Source: PLoS One. 2013 Nov 4;8(11):e78509. doi: 10.1371/journal.pone.0078509 (PMC3817216; doi:10.1371/journal.pone.0078509)
Supplement: Table S1 — Summary of the characteristics of the included studies in our meta-analyses. (XLS) [file pone.0078509.s004.xls]

## Sheet: Table S1
Table S1 Summary of the characteristics of the included studies in our meta-analyses
Author; year*	Study time	Study site	Ecological setting	No. villages	Porpulation size	Age range	Initial infection prevalence (No. inf./No. exam.)	Chemothearpy coverage			Main Concomitant measures	Infection prevalence (No. inf./No. exam.)			Infection assessed			Control measures prior to studies
					/villages covered			Year 1	Year 2	Year 3		after the 1st year (the 1st round)	after the 2nd year (the 2nd round)	after the 3rd year (the 3rd round)	Interval	Population	Diagnostic approach
Jin, et al; 1990	Apr.-Nov. 1984	Xichan, Sichuan	Mountains	2	2201	5-65	18.2%(400/2201)	0.6134			No	2.7%(55/2032)			0.6 year	whole community	Miracidia hatching	Unkown
Luo, et al; 1991	Apr. 1986-Apr. 1988	Eryuan, Yunan	Mountains	1	560	>2	67.8%(347/512)	0.845	0.978		Bovine (0.5+year old) mass chemotherapy and health education		3.4% (18/522)		2 years	whole community	Miracidia hatching	Unkown
Chen, et al; 1992	Oct.1986-Oct.1989	Dali, Yunan	Mountains	1	1340	3-60	38.1%(152/399)	0.76	0.698		Infectd bovine chemotherapy and infected snail control	10.29%(42/408)	7.16% (26/363)		1, 2 years	sub-sample	Miracidia hatching	Unkown
Chen, et al; 1992	Oct.1986-Oct.1989	Dali, Yunan	Mountains	1	1340	3-60	36.5%(146/400)	0.76	0.698		Infectd bovine chemotherapy	8.94%(37/414)	6.91% (34/492)		1, 2 years	sub-sample	Miracidia hatching	Unkown
Yi, et al; 1993	Apr. 1989-Apr. 1990	Jiangling, Hubei	Marshlands	1	1585	≥3	30.26%(414/1368)	0.8668			No	13.81%(185/1340)			1 year	whole community	Miracidia hatching	Unkown
Huang, et al; 1995	Apr.1992-Apr.1994	Qianjiang, Hubei	Marshlands	2	2978	3-60	32.5%(544/1674)	0.7955	0.7844		No	11.29%(177/1568)	7.86% (141/1795)		1, 2 years	sub-sample	Miracidia hatching, Kato-katz (2 slides)	Unkown
Shao, et al; 1996	Nov. 1993-Nov. 1995	Anqing, Anhui	Marshlands	2	2443	6-60	13.86%(245/1769)	0.9146	0.9684		No	7.29%(69/946)	4.19% (76/1812)		1, 2 years	sub-sample	Kato-katz (3 slides)	Infected snail control, chemotherapy in targeted humans and bovines, et al.
Zheng, et al; 1996	Apr. 1992-Apr. 1995	Xichang, Sichuan	Mountains	1	900	whole	20.56%(152/739)	0.85	0.85	0.85	Infectd bovine chemotherapy, infected snail control and health education			0.75% (6/769)	3 years	whole community	Miracidia hatching or Kato-katz	Unkown
Pu,et al; 1997	Nov.1991-Nov.1995	Chizhou, Anhui	Marshlands	1	2664	3-65	11.15%(191/1710)	NA	NA	NA	Infected bovine chemotherapy	4.83%(69/1438)	9.62% (136/1413)	10.14% (136/1342)	1, 2, 3 years	sub-sample	Kato-katz	Selective chemotherapy in humans and bovines and health education
Lin, et al; 1998	Nov.1992-Nov.1995	Poyang lake, Jiangxi	Lake	1	390	3-60	26%(61/235)	NA	NA		Health education	10.3%(27/263)	10.7% (31/290)		1, 2 years	sub-sample	Kato-katz (2 slides)	Unkown
Zhang, et al；1998	Apr. 1995-Apr. 1996	Tongling, Anhui	Marshlands	2	680	6-60	18.24%(124/680)	0.7601			No	5.2%(28/538)			1 year	whole community	Kato–Katz (3 slides)	Mass chemotherapy in humans
Zhang, et al；1998	Apr. 1995-Apr. 1996	Tongling, Anhui	Marshlands	2	610	6-60	19.18%(117/610)	0.9605			No	2.4%(14/574)			1 year	whole community	Kato–Katz (3 slides)	Mass chemotherapy in humans
Jiang, et al; 1999	Apr.1995-Apr.1997	Yugan, Jiangxi	Lake	3	NA	3-60	16.7%(250/1494)	0.911	0.8321		No	8.7%(131/1502)	4.7% (70/1501)		1, 2 years	sub-sample	Kato-katz (2 slides)	Mass chemotherapy in humans
Gan, et al; 2000	Apr. 1998-Nov. 1999	Xiaogan, Hubei	Marshlands	1	2800	6-60	17.62%(482/2736)	0.7365	0.7584		No		7.09% (194/2736)		1.6 years	whole community	Kato-katz	Mass chemotherapy in humans and twice a year for high-risk people
Wang, et al; 2000	Apr.1992-May.1996	Eryuan, Yunan	Mountains	1	1089	3-60	53.96%(422/782)	NA	NA	NA	Bovine (2+year old) mass chemotherapy, infected snail control	25.7%(129/502)	17.83% (87/488)	21.13% (97/459)	1, 2, 3 years	sub-sample	Miracidia hatching	Unkown
Lin, et al; 2001	Nov. 1996-Nov. 1997	Yugan, Jiangxi	Lake	3	1500	3-60	16.7%(84/500)				No	8.8%(44/500)			1 year	sub-sample	Kato-katz (2 slides)	Unkown
Tan, et al; 2001	Apr.1998-Nov.1999	Dongting lake, Hunan	Lake	3	NA	6-60	16.53%(138/835)	0.979	0.94		No	8.95%(76/849)	6.92% (58/838)		1, 1.6 years	sub-sample	Kato-katz	Mass chemotherapy in humans
Gong, et al; 2002	Apr. 1993-Apr. 1999	Eryuan, Yunan	Mountains	1	2278	3-65	34.19%(586/1714)	0.9	0.9	0.9	Bovine (0.5+year) mass chemotherapy, infected snail control, health education	8.43%(66/783)	2.56% (13/508)	2.13% (36/1694)	1, 2, 3 years	sub-sample	Miracidia hatching (3 times)	Unkown
Guo, et al; 2002	Apr.1997-Nov.1998	Susong, Anhui	Marshlands	1	696	6-60	14.37%(100/696)	NA	NA		Bovine mass chemotherapy		3.91% (27/690)		1.6 years	whole community	Miracidia hatching and Kato-katz	Mass chemotherapy in humans
Yu, et al; 2002	Apr. 1998-Nov. 1999	Ezhou, Hubei	Marshlands	1	3136	6-60	16.84%(528/3136)	0.8339	0.8214		No		6.19% (194/3136)		1.6 years	whole community	Miracidia hatching	Extended chemotherapy in humans
Yu, et al; 2002	1998-2000	Dongting lake, Hunan	Lake	8	NA	3-65	16.53%(138/835)	0.979	0.94		No		6.92%(58/838)		1.6 years	sub-sample	Kato-katz (3 slides)	Mass chemotherapy in humans
Cai, et al; 2003	Apr.1995-Apr. 1999	Qianjiang, Hubei	Marshlands	1	1145	6-60	13.7%(145/1060)	0.889	0.857	0.861	No	8.3%(85/1021)	5.3% (56/1061)	4% (50/1239)	1, 2, 3 years	whole community	Miracidia hatching and Kato-katz	Mass chemotherapy in humans
Cai, et al; 2005	Apr 1995-Apr 1999	Qianjiang, Hubei	Marshlands	1	2169	6-60	16.7%(142/850)	0.958	0.962	0.98	Bovine mass chemotherapy, health education	13.1%(197/1503)	5.5% (88/1603)	5.2% (82/1578)	1, 2, 3 years	sub-sample	Miracidia hatching and Kato-katz	Extended chemotherapy in humans
Guo, et al; 2005	Dec. 1998-Feb. 2000	Poyang lake, Jiangxi	Lake	1	NA	6-60	11.0%(40/362)	0.975			No	6.4%(23/362)			1 year	sub-sample	Kato-katz	Mass chemotherapy in humans
Note: *Articles may contain more than one study.
